# Supplementary material for: Co-Metabolic Network Reveals the Metabolic Mechanism of Host–Microbiota Interplay in Colorectal Cancer
Source: Metabolites. 2026 Jan 11;16(1):64. doi: 10.3390/metabo16010064 (PMC12844167; doi:10.3390/metabo16010064)
Supplement: Supplementary file 1 [file metabolites-16-00064-s001.zip]

Archive with 8 entries (8 files):
- Figure S5.jpg
- Figure S6.png
- Figure S7.png
- Supplementary Figure S1 .jpg
- Supplementary Figure S2.jpg
- Supplementary Figure S3.png
- Supplementary Figure S4.jpg
- Table S1.docx
